# Supplementary material for: Checklist of herpetofauna in the severely degraded ecosystem of Bidong Island, Peninsular Malaysia, South China Sea
Source: Zookeys. 2020 Nov 5;985:143–62. doi: 10.3897/zookeys.985.54737 (PMC7661490; doi:10.3897/zookeys.985.54737)
Supplement: XML Treatment for Microhyla heymonsi [file zookeys.985.54737-treatment2.xml]

<!DOCTYPE tp:taxon-treatment
  PUBLIC "-//TaxonX//DTD Taxonomic Treatment Publishing DTD v0 20100105//EN" "tax-treatment-NSO.dtd">
<tp:taxon-treatment xmlns:tp="http://www.plazi.org/taxpub"><tp:treatment-meta><kwd-group><label>Taxon classification</label><kwd><named-content xmlns:xlink="http://www.w3.org/1999/xlink" content-type="kingdom">Animalia</named-content></kwd><kwd><named-content xmlns:xlink="http://www.w3.org/1999/xlink" content-type="order">Anura</named-content></kwd><kwd><named-content xmlns:xlink="http://www.w3.org/1999/xlink" content-type="family">Microhylidae</named-content></kwd></kwd-group><mixed-citation publication-type="journal"><person-group><name><surname>Fatihah-Syafiq</surname><given-names>Muhamad</given-names></name><name><surname>Badli-Sham</surname><given-names>Baizul Hafsyam</given-names></name><name><surname>Fahmi-Ahmad</surname><given-names>Muhammad</given-names></name><name><surname>Aqmal-Naser</surname><given-names>Mohamad</given-names></name><name><surname>Rizal</surname><given-names>Syed Ahmad</given-names></name><name><surname>Azmi</surname><given-names>Mohd Shahrizan Azrul</given-names></name><name><surname>Grismer</surname><given-names>Larry L.</given-names></name><name><surname>Ahmad</surname><given-names>Amirrudin B.</given-names></name></person-group><article-title>Checklist of herpetofauna in the severely degraded ecosystem of Bidong Island, Peninsular Malaysia, South China Sea</article-title><source>Zookeys</source><day>05</day><month>11</month><year>2020</year><volume>985</volume><fpage>143</fpage><lpage>162</lpage><pub-id pub-id-type="doi">10.3897/zookeys.985.54737</pub-id></mixed-citation></tp:treatment-meta><tp:nomenclature><tp:taxon-name><object-id xmlns:xlink="http://www.w3.org/1999/xlink" content-type="arpha" xlink:type="simple">AEFB258E-0D5F-5B6B-90FF-0F3005A77062</object-id>
              <tp:taxon-name-part taxon-name-part-type="genus" reg="Microhyla">Microhyla</tp:taxon-name-part>
              <tp:taxon-name-part taxon-name-part-type="species" reg="heymonsi">heymonsi</tp:taxon-name-part>
            </tp:taxon-name><tp:taxon-authority>Vogt, 1911</tp:taxon-authority><xref ref-type="fig" rid="F3">Dark-sided chorus frog Fig. 3</xref></tp:nomenclature><tp:treatment-sec sec-type="notes" id="SECID0EKVAE"><title>Notes.</title><p>Many individuals were observed on the ground near puddles in grassy areas. Several males can be heard calling from the puddles. On 1 April 2019, a single specimen was collected from a stagnant puddle near <abbrev xmlns:xlink="http://www.w3.org/1999/xlink" content-type="institution" xlink:title="Pulau Bidong Marine Nature Research Station" id="ABBRID0EQVAE" xlink:type="simple">MNRS</abbrev> at night. This specimen agrees with the morphology diagnosis by <xref ref-type="bibr" rid="B11">Garg et al. (2019)</xref>.</p></tp:treatment-sec><tp:treatment-sec sec-type="distribution" id="SECID0EZVAE"><title>Distribution.</title><p>This species is not known from other islands in Terengganu.</p><fig id="F3" position="float" orientation="portrait"><object-id xmlns:xlink="http://www.w3.org/1999/xlink" content-type="doi" xlink:type="simple">10.3897/zookeys.985.54737.figure3</object-id><object-id xmlns:xlink="http://www.w3.org/1999/xlink" content-type="arpha" xlink:type="simple">C3376B40-761E-5BFD-8D72-3E31CA5EB4FD</object-id><label>Figure 3.</label><caption><p>
                  <italic><tp:taxon-name><tp:taxon-name-part taxon-name-part-type="genus" reg="Microhyla">Microhyla</tp:taxon-name-part> <tp:taxon-name-part taxon-name-part-type="species" reg="heymonsi">heymonsi</tp:taxon-name-part></tp:taxon-name></italic>
                </p></caption><graphic xmlns:xlink="http://www.w3.org/1999/xlink" xlink:href="zookeys-985-143-g003.jpg" position="float" orientation="portrait" xlink:type="simple" id="oo_471865.jpg"><uri content-type="original_file" xlink:type="simple">https://binary.pensoft.net/fig/471865</uri></graphic></fig></tp:treatment-sec><ref-list><ref id="B11"><mixed-citation xmlns:xlink="http://www.w3.org/1999/xlink" xlink:type="simple"><person-group><name name-style="western"><surname>Garg</surname><given-names>S</given-names></name><name name-style="western"><surname>Suyesh</surname><given-names>R</given-names></name><name name-style="western"><surname>Das</surname><given-names>A</given-names></name><name name-style="western"><surname>Jiang</surname><given-names>J</given-names></name><name name-style="western"><surname>Wijayathilaka</surname><given-names>N</given-names></name><name name-style="western"><surname>Amarasinghe</surname><given-names>AAT</given-names></name><name name-style="western"><surname>Alhadi</surname><given-names>F</given-names></name><name name-style="western"><surname>Vineeth</surname><given-names>KK</given-names></name><name name-style="western"><surname>Aravind</surname><given-names>NA</given-names></name><name name-style="western"><surname>Senevirathne</surname><given-names>G</given-names></name><name name-style="western"><surname>Meegaskumbura</surname><given-names>M</given-names></name><name name-style="western"><surname>Biju</surname><given-names>SD</given-names></name></person-group> (<year>2019</year>) <article-title>Systematic revision of <italic><tp:taxon-name><tp:taxon-name-part taxon-name-part-type="genus">Microhyla</tp:taxon-name-part></tp:taxon-name></italic> (<tp:taxon-name><tp:taxon-name-part taxon-name-part-type="family">Microhylidae</tp:taxon-name-part></tp:taxon-name>) frogs of South Asia: a molecular, morphological, and acoustic assessment.</article-title><source>Vertebrate Zoology</source><volume>69</volume>: <fpage>1</fpage>–<lpage>71</lpage>.</mixed-citation></ref></ref-list></tp:taxon-treatment>
