# Supplementary material for: Checklist of herpetofauna in the severely degraded ecosystem of Bidong Island, Peninsular Malaysia, South China Sea
Source: Zookeys. 2020 Nov 5;985:143–62. doi: 10.3897/zookeys.985.54737 (PMC7661490; doi:10.3897/zookeys.985.54737)
Supplement: XML Treatment for Bronchocela cristatella [file zookeys.985.54737-treatment4.xml]

<!DOCTYPE tp:taxon-treatment
  PUBLIC "-//TaxonX//DTD Taxonomic Treatment Publishing DTD v0 20100105//EN" "tax-treatment-NSO.dtd">
<tp:taxon-treatment xmlns:tp="http://www.plazi.org/taxpub"><tp:treatment-meta><kwd-group><label>Taxon classification</label><kwd><named-content xmlns:xlink="http://www.w3.org/1999/xlink" content-type="kingdom">Animalia</named-content></kwd><kwd><named-content xmlns:xlink="http://www.w3.org/1999/xlink" content-type="order">Squamata</named-content></kwd><kwd><named-content xmlns:xlink="http://www.w3.org/1999/xlink" content-type="family">Agamidae</named-content></kwd></kwd-group><mixed-citation publication-type="journal"><person-group><name><surname>Fatihah-Syafiq</surname><given-names>Muhamad</given-names></name><name><surname>Badli-Sham</surname><given-names>Baizul Hafsyam</given-names></name><name><surname>Fahmi-Ahmad</surname><given-names>Muhammad</given-names></name><name><surname>Aqmal-Naser</surname><given-names>Mohamad</given-names></name><name><surname>Rizal</surname><given-names>Syed Ahmad</given-names></name><name><surname>Azmi</surname><given-names>Mohd Shahrizan Azrul</given-names></name><name><surname>Grismer</surname><given-names>Larry L.</given-names></name><name><surname>Ahmad</surname><given-names>Amirrudin B.</given-names></name></person-group><article-title>Checklist of herpetofauna in the severely degraded ecosystem of Bidong Island, Peninsular Malaysia, South China Sea</article-title><source>Zookeys</source><day>05</day><month>11</month><year>2020</year><volume>985</volume><fpage>143</fpage><lpage>162</lpage><pub-id pub-id-type="doi">10.3897/zookeys.985.54737</pub-id></mixed-citation></tp:treatment-meta><tp:nomenclature><tp:taxon-name><object-id xmlns:xlink="http://www.w3.org/1999/xlink" content-type="arpha" xlink:type="simple">BF4D27DE-9C84-547A-84B3-E3EDD266D0B4</object-id>
              <tp:taxon-name-part taxon-name-part-type="genus" reg="Bronchocela">Bronchocela</tp:taxon-name-part>
              <tp:taxon-name-part taxon-name-part-type="species" reg="cristatella">cristatella</tp:taxon-name-part>
            </tp:taxon-name><tp:taxon-authority>(Kuhl, 1820)</tp:taxon-authority><xref ref-type="fig" rid="F5">Green crested lizard Fig. 5</xref></tp:nomenclature><tp:treatment-sec sec-type="notes" id="SECID0EA3AE"><title>Notes.</title><p>This striking green-coloured and diurnal lizard is active during the day and can be commonly found in open areas on bushes and trees from 1 to 3 m above the ground. On 2 April 2019, eight individuals were observed and a specimen was collected from Pantai Pasir Pengkalan. Two large individuals were seen climbing up to 3 m high on a tree near Pantai Pasir Tenggara . All examples on Bidong Island match the diagnosis of this species by <xref ref-type="bibr" rid="B18">Grismer (2011b)</xref>.</p></tp:treatment-sec><tp:treatment-sec sec-type="distribution" id="SECID0EK3AE"><title>Distribution.</title><p>This agamid also occurs on Perhentian Besar, Perhentian Kecil, Pulau Lang Tengah as well as Redang islands (<xref ref-type="bibr" rid="B18">Grismer 2011b</xref>; <xref ref-type="bibr" rid="B21">Grismer et al. 2011</xref>, <xref ref-type="bibr" rid="B24">2015</xref>).</p><fig id="F5" position="float" orientation="portrait"><object-id xmlns:xlink="http://www.w3.org/1999/xlink" content-type="doi" xlink:type="simple">10.3897/zookeys.985.54737.figure5</object-id><object-id xmlns:xlink="http://www.w3.org/1999/xlink" content-type="arpha" xlink:type="simple">97F707E5-4743-5864-B6BE-CA6D0BC8FB54</object-id><label>Figure 5.</label><caption><p>
                  <italic><tp:taxon-name><tp:taxon-name-part taxon-name-part-type="genus" reg="Bronchocela">Bronchocela</tp:taxon-name-part> <tp:taxon-name-part taxon-name-part-type="species" reg="cristatella">cristatella</tp:taxon-name-part></tp:taxon-name></italic>
                </p></caption><graphic xmlns:xlink="http://www.w3.org/1999/xlink" xlink:href="zookeys-985-143-g005.jpg" position="float" orientation="portrait" xlink:type="simple" id="oo_471867.jpg"><uri content-type="original_file" xlink:type="simple">https://binary.pensoft.net/fig/471867</uri></graphic></fig></tp:treatment-sec><ref-list><ref id="B18"><mixed-citation xmlns:xlink="http://www.w3.org/1999/xlink" xlink:type="simple"><person-group><name name-style="western"><surname>Grismer</surname><given-names>LL</given-names></name></person-group> (<year>2011b</year>) <source>Lizards of Peninsular Malaysia, Singapore, and their adjacent archipelagos: Their description, distribution, and natural history.</source><publisher-name>Edition Chimaira</publisher-name>, <publisher-loc>Frankfurt am Main</publisher-loc>, <size units="page">728 pp</size>.</mixed-citation></ref><ref id="B21"><mixed-citation xmlns:xlink="http://www.w3.org/1999/xlink" xlink:type="simple"><person-group><name name-style="western"><surname>Grismer</surname><given-names>LL</given-names></name><name name-style="western"><surname>Grismer</surname><given-names>JL</given-names></name><name name-style="western"><surname>Wood</surname><given-names>Jr PL</given-names></name><name name-style="western"><surname>Ngo</surname><given-names>VT</given-names></name><name name-style="western"><surname>Neang</surname><given-names>T</given-names></name><name name-style="western"><surname>Chan</surname><given-names>KO</given-names></name></person-group> (<year>2011</year>) <article-title>Herpetology on the fringes of the Sunda Shelf: A discussion of discovery, taxonomy, and biogeography.</article-title><source>Bonner Zoologische Monographien</source><volume>57</volume>: <fpage>57</fpage>–<lpage>97</lpage>.</mixed-citation></ref><ref id="B24"><mixed-citation xmlns:xlink="http://www.w3.org/1999/xlink" xlink:type="simple"><person-group><name name-style="western"><surname>Grismer</surname><given-names>LL</given-names></name><name name-style="western"><surname>Wood Jr</surname><given-names>PL</given-names></name><name name-style="western"><surname>Lee</surname><given-names>CH</given-names></name><name name-style="western"><surname>Quah</surname><given-names>ESH</given-names></name><name name-style="western"><surname>Anuar</surname><given-names>S</given-names></name><name name-style="western"><surname>Ngadi</surname><given-names>E</given-names></name><name name-style="western"><surname>Sites Jr</surname><given-names>JW</given-names></name></person-group> (<year>2015</year>) <article-title>An integrative taxonomic review of the agamid genus <italic><tp:taxon-name><tp:taxon-name-part taxon-name-part-type="genus">Bronchocela</tp:taxon-name-part></tp:taxon-name></italic> (Kuhl, 1820) from Peninsular Malaysia with descriptions of new montane and insular endemics.</article-title><source>Zootaxa</source><volume>3948</volume>: <fpage>1</fpage>–<lpage>23</lpage>. <ext-link xlink:type="simple" ext-link-type="doi" xlink:href="10.11646/zootaxa.3948.1.1">https://doi.org/10.11646/zootaxa.3948.1.1</ext-link></mixed-citation></ref></ref-list></tp:taxon-treatment>
