# Supplementary material for: Checklist of herpetofauna in the severely degraded ecosystem of Bidong Island, Peninsular Malaysia, South China Sea
Source: Zookeys. 2020 Nov 5;985:143–62. doi: 10.3897/zookeys.985.54737 (PMC7661490; doi:10.3897/zookeys.985.54737)
Supplement: XML Treatment for Cnemaspis bidongensis [file zookeys.985.54737-treatment5.xml]

<!DOCTYPE tp:taxon-treatment
  PUBLIC "-//TaxonX//DTD Taxonomic Treatment Publishing DTD v0 20100105//EN" "tax-treatment-NSO.dtd">
<tp:taxon-treatment xmlns:tp="http://www.plazi.org/taxpub"><tp:treatment-meta><kwd-group><label>Taxon classification</label><kwd><named-content xmlns:xlink="http://www.w3.org/1999/xlink" content-type="kingdom">Animalia</named-content></kwd><kwd><named-content xmlns:xlink="http://www.w3.org/1999/xlink" content-type="order">Squamata</named-content></kwd><kwd><named-content xmlns:xlink="http://www.w3.org/1999/xlink" content-type="family">Gekkonidae</named-content></kwd></kwd-group><mixed-citation publication-type="journal"><person-group><name><surname>Fatihah-Syafiq</surname><given-names>Muhamad</given-names></name><name><surname>Badli-Sham</surname><given-names>Baizul Hafsyam</given-names></name><name><surname>Fahmi-Ahmad</surname><given-names>Muhammad</given-names></name><name><surname>Aqmal-Naser</surname><given-names>Mohamad</given-names></name><name><surname>Rizal</surname><given-names>Syed Ahmad</given-names></name><name><surname>Azmi</surname><given-names>Mohd Shahrizan Azrul</given-names></name><name><surname>Grismer</surname><given-names>Larry L.</given-names></name><name><surname>Ahmad</surname><given-names>Amirrudin B.</given-names></name></person-group><article-title>Checklist of herpetofauna in the severely degraded ecosystem of Bidong Island, Peninsular Malaysia, South China Sea</article-title><source>Zookeys</source><day>05</day><month>11</month><year>2020</year><volume>985</volume><fpage>143</fpage><lpage>162</lpage><pub-id pub-id-type="doi">10.3897/zookeys.985.54737</pub-id></mixed-citation></tp:treatment-meta><tp:nomenclature><tp:taxon-name><object-id xmlns:xlink="http://www.w3.org/1999/xlink" content-type="arpha" xlink:type="simple">88A6E414-F222-5D4E-98BB-09D72F4B1006</object-id>
              <tp:taxon-name-part taxon-name-part-type="genus" reg="Cnemaspis">Cnemaspis</tp:taxon-name-part>
              <tp:taxon-name-part taxon-name-part-type="species" reg="bidongensis">bidongensis</tp:taxon-name-part>
            </tp:taxon-name><tp:taxon-authority>Grismer, Wood Jr., Ahmad, Sumarli, Vazquez, Ismail, Nance, Mohd-Amin, Othman, Rizaijessika, Kuss, Murdoch &amp; Cobos, 2014</tp:taxon-authority><xref ref-type="fig" rid="F6">Bidong island rock gecko Fig. 6</xref></tp:nomenclature><tp:treatment-sec sec-type="notes" id="SECID0EF6AE"><title>Notes.</title><p><italic><tp:taxon-name><tp:taxon-name-part taxon-name-part-type="genus" reg="Cnemaspis">Cnemaspis</tp:taxon-name-part> <tp:taxon-name-part taxon-name-part-type="species" reg="bidongensis">bidongensis</tp:taxon-name-part></tp:taxon-name></italic> is apparently endemic to Bidong Island where it seemed to be common. It inhabits forest in the interior of the island where it was found on rocks, twigs and tree trunks. About five individuals were observed on 1 April 2019 in the forest near <abbrev xmlns:xlink="http://www.w3.org/1999/xlink" content-type="institution" xlink:title="Pulau Bidong Marine Nature Research Station" id="ABBRID0EW6AE" xlink:type="simple">MNRS</abbrev>. The species was described in 2014 by Grismer et al.</p></tp:treatment-sec><tp:treatment-sec sec-type="distribution" id="SECID0E26AE"><title>Distribution.</title><p>This gekkonid has thus far been found only on Bidong Island (<xref ref-type="bibr" rid="B22">Grismer et al. 2014</xref>).</p><fig id="F6" position="float" orientation="portrait"><object-id xmlns:xlink="http://www.w3.org/1999/xlink" content-type="doi" xlink:type="simple">10.3897/zookeys.985.54737.figure6</object-id><object-id xmlns:xlink="http://www.w3.org/1999/xlink" content-type="arpha" xlink:type="simple">822891F6-4AA9-58ED-AD55-EA097EFEE430</object-id><label>Figure 6.</label><caption><p>
                  <italic><tp:taxon-name><tp:taxon-name-part taxon-name-part-type="genus" reg="Cnemaspis">Cnemaspis</tp:taxon-name-part> <tp:taxon-name-part taxon-name-part-type="species" reg="bidongensis">bidongensis</tp:taxon-name-part></tp:taxon-name></italic>
                </p></caption><graphic xmlns:xlink="http://www.w3.org/1999/xlink" xlink:href="zookeys-985-143-g006.jpg" position="float" orientation="portrait" xlink:type="simple" id="oo_471868.jpg"><uri content-type="original_file" xlink:type="simple">https://binary.pensoft.net/fig/471868</uri></graphic></fig></tp:treatment-sec><ref-list><ref id="B22"><mixed-citation xmlns:xlink="http://www.w3.org/1999/xlink" xlink:type="simple"><person-group><name name-style="western"><surname>Grismer</surname><given-names>LL</given-names></name><name name-style="western"><surname>Wood</surname><given-names>Jr PL</given-names></name><name name-style="western"><surname>Ahmad</surname><given-names>AB</given-names></name><name name-style="western"><surname>Sumarli</surname><given-names>ASI</given-names></name><name name-style="western"><surname>Vazquez</surname><given-names>JJ</given-names></name><name name-style="western"><surname>Ismail</surname><given-names>LHB</given-names></name><name name-style="western"><surname>Nance</surname><given-names>R</given-names></name><name name-style="western"><surname>Mohd-Amin</surname><given-names>MAB</given-names></name><name name-style="western"><surname>Othman</surname><given-names>MNAB</given-names></name><name name-style="western"><surname>Rizal</surname><given-names>SA</given-names></name><name name-style="western"><surname>Kuss</surname><given-names>M</given-names></name><name name-style="western"><surname>Murdoch</surname><given-names>M</given-names></name><name name-style="western"><surname>Cobos</surname><given-names>A</given-names></name></person-group> (<year>2014</year>) <article-title>A new species of insular rock <tp:taxon-name><tp:taxon-name-part taxon-name-part-type="genus"/><tp:taxon-name-part taxon-name-part-type="species">gecko</tp:taxon-name-part></tp:taxon-name> (Genus <italic><tp:taxon-name><tp:taxon-name-part taxon-name-part-type="genus">Cnemaspis</tp:taxon-name-part></tp:taxon-name></italic> Strauch, 1887) from the Bidong Archipelago, Terengganu, Peninsular Malaysia.</article-title><source>Zootaxa</source><volume>3755</volume>: <fpage>447</fpage>–<lpage>456</lpage>. <ext-link xlink:type="simple" ext-link-type="doi" xlink:href="10.11646/zootaxa.3755.5.4">https://doi.org/10.11646/zootaxa.3755.5.4</ext-link></mixed-citation></ref></ref-list></tp:taxon-treatment>
