# Supplementary material for: Checklist of herpetofauna in the severely degraded ecosystem of Bidong Island, Peninsular Malaysia, South China Sea
Source: Zookeys. 2020 Nov 5;985:143–62. doi: 10.3897/zookeys.985.54737 (PMC7661490; doi:10.3897/zookeys.985.54737)
Supplement: XML Treatment for Gekko cicakterbang [file zookeys.985.54737-treatment6.xml]

<!DOCTYPE tp:taxon-treatment
  PUBLIC "-//TaxonX//DTD Taxonomic Treatment Publishing DTD v0 20100105//EN" "tax-treatment-NSO.dtd">
<tp:taxon-treatment xmlns:tp="http://www.plazi.org/taxpub"><tp:treatment-meta><kwd-group><label>Taxon classification</label><kwd><named-content xmlns:xlink="http://www.w3.org/1999/xlink" content-type="kingdom">Animalia</named-content></kwd><kwd><named-content xmlns:xlink="http://www.w3.org/1999/xlink" content-type="order">Squamata</named-content></kwd><kwd><named-content xmlns:xlink="http://www.w3.org/1999/xlink" content-type="family">Gekkonidae</named-content></kwd></kwd-group><mixed-citation publication-type="journal"><person-group><name><surname>Fatihah-Syafiq</surname><given-names>Muhamad</given-names></name><name><surname>Badli-Sham</surname><given-names>Baizul Hafsyam</given-names></name><name><surname>Fahmi-Ahmad</surname><given-names>Muhammad</given-names></name><name><surname>Aqmal-Naser</surname><given-names>Mohamad</given-names></name><name><surname>Rizal</surname><given-names>Syed Ahmad</given-names></name><name><surname>Azmi</surname><given-names>Mohd Shahrizan Azrul</given-names></name><name><surname>Grismer</surname><given-names>Larry L.</given-names></name><name><surname>Ahmad</surname><given-names>Amirrudin B.</given-names></name></person-group><article-title>Checklist of herpetofauna in the severely degraded ecosystem of Bidong Island, Peninsular Malaysia, South China Sea</article-title><source>Zookeys</source><day>05</day><month>11</month><year>2020</year><volume>985</volume><fpage>143</fpage><lpage>162</lpage><pub-id pub-id-type="doi">10.3897/zookeys.985.54737</pub-id></mixed-citation></tp:treatment-meta><tp:nomenclature><tp:taxon-name><object-id xmlns:xlink="http://www.w3.org/1999/xlink" content-type="arpha" xlink:type="simple">8AA727C2-1D88-5A19-B38B-E3F4505EBC51</object-id>
              <tp:taxon-name-part taxon-name-part-type="genus" reg="Gekko">Gekko</tp:taxon-name-part>
              <tp:taxon-name-part taxon-name-part-type="species" reg="cicakterbang">cicakterbang</tp:taxon-name-part>
            </tp:taxon-name><tp:taxon-authority>(Grismer, Wood Jr., Grismer, Quah, Thy, Phimmachak, Sivongxay, Seateun, Stuart, Siler, Mulcahy, Anamza &amp; Brown, 2019)</tp:taxon-authority><xref ref-type="fig" rid="F7">Malaysian parachute gecko Fig. 7</xref></tp:nomenclature><tp:treatment-sec sec-type="notes" id="SECID0EGCAG"><title>Notes.</title><p>This <tp:taxon-name><tp:taxon-name-part taxon-name-part-type="genus" reg="Gekko"/><tp:taxon-name-part taxon-name-part-type="species" reg="gecko">gecko</tp:taxon-name-part></tp:taxon-name> was occasionally observed on man-made structures in <abbrev xmlns:xlink="http://www.w3.org/1999/xlink" content-type="institution" xlink:title="Pulau Bidong Marine Nature Research Station" id="ABBRID0EVCAG" xlink:type="simple">MNRS</abbrev>. It is nocturnal and apparently has the capability to glide from one tree to another. Until 2019, this species was thought to be conspecific with <italic><tp:taxon-name><tp:taxon-name-part taxon-name-part-type="genus" reg="Ptychozoon">Ptychozoon</tp:taxon-name-part> <tp:taxon-name-part taxon-name-part-type="species" reg="lionotum">lionotum</tp:taxon-name-part></tp:taxon-name></italic> (see <xref ref-type="bibr" rid="B20">Grismer et al. 2019</xref> as <italic><tp:taxon-name><tp:taxon-name-part taxon-name-part-type="genus" reg="Ptychozoon">Ptychozoon</tp:taxon-name-part> <tp:taxon-name-part taxon-name-part-type="species" reg="cicakterbang">cicakterbang</tp:taxon-name-part></tp:taxon-name></italic>). <tp:taxon-name><tp:taxon-name-part taxon-name-part-type="genus" reg="Ptychozoon">Ptychozoon</tp:taxon-name-part></tp:taxon-name>later became a subgenus of <tp:taxon-name><tp:taxon-name-part taxon-name-part-type="genus" reg="Gekko">Gekko</tp:taxon-name-part></tp:taxon-name> (see <xref ref-type="bibr" rid="B45">Wood et al. 2020</xref>).</p></tp:treatment-sec><tp:treatment-sec sec-type="distribution" id="SECID0EIEAG"><title>Distribution.</title><p><italic><tp:taxon-name><tp:taxon-name-part taxon-name-part-type="genus" reg="Gekko">Gekko</tp:taxon-name-part> <tp:taxon-name-part taxon-name-part-type="species" reg="cicakterbang">cicakterbang</tp:taxon-name-part></tp:taxon-name></italic> ranges throughout Peninsular Malaysia and its associated islands but in the islands off Terengganu, it has only been found on Perhentian Besar, Redang, and Bidong islands (<xref ref-type="bibr" rid="B18">Grismer 2011b</xref>; <xref ref-type="bibr" rid="B21">Grismer et al. 2011</xref>, <xref ref-type="bibr" rid="B20">2019</xref>).</p><fig id="F7" position="float" orientation="portrait"><object-id xmlns:xlink="http://www.w3.org/1999/xlink" content-type="doi" xlink:type="simple">10.3897/zookeys.985.54737.figure7</object-id><object-id xmlns:xlink="http://www.w3.org/1999/xlink" content-type="arpha" xlink:type="simple">0E306433-5B54-58CE-8CD5-1DE77BB26742</object-id><label>Figure 7.</label><caption><p>
                  <italic><tp:taxon-name><tp:taxon-name-part taxon-name-part-type="genus" reg="Gekko">Gekko</tp:taxon-name-part> <tp:taxon-name-part taxon-name-part-type="species" reg="cicakterbang">cicakterbang</tp:taxon-name-part></tp:taxon-name></italic>
                </p></caption><graphic xmlns:xlink="http://www.w3.org/1999/xlink" xlink:href="zookeys-985-143-g007.jpg" position="float" orientation="portrait" xlink:type="simple" id="oo_471869.jpg"><uri content-type="original_file" xlink:type="simple">https://binary.pensoft.net/fig/471869</uri></graphic></fig></tp:treatment-sec><ref-list><ref id="B20"><mixed-citation xmlns:xlink="http://www.w3.org/1999/xlink" xlink:type="simple"><person-group><name name-style="western"><surname>Grismer</surname><given-names>LL</given-names></name><name name-style="western"><surname>Grismer</surname><given-names>JL</given-names></name><name name-style="western"><surname>Quah</surname><given-names>ESH</given-names></name><name name-style="western"><surname>Thy</surname><given-names>N</given-names></name><name name-style="western"><surname>Phimmachak</surname><given-names>S</given-names></name><name name-style="western"><surname>Sivongxay</surname><given-names>N</given-names></name><name name-style="western"><surname>Seateun</surname><given-names>S</given-names></name><name name-style="western"><surname>Stuart</surname><given-names>BL</given-names></name><name name-style="western"><surname>Siler</surname><given-names>CB</given-names></name><name name-style="western"><surname>Mulcahy</surname><given-names>DG</given-names></name><name name-style="western"><surname>Anamza</surname><given-names>T</given-names></name><name name-style="western"><surname>Brown</surname><given-names>RM</given-names></name></person-group> (<year>2019</year>) <article-title>Geographic structure of genetic variation in the Parachute Gecko <italic><tp:taxon-name><tp:taxon-name-part taxon-name-part-type="genus">Ptychozoon</tp:taxon-name-part> <tp:taxon-name-part taxon-name-part-type="species">lionotum</tp:taxon-name-part></tp:taxon-name></italic> Annandale, 1905 across Indochina and Sundaland with descriptions of three new species.</article-title><source>Zootaxa</source><volume>4638</volume>: <fpage>151</fpage>–<lpage>198</lpage>. <ext-link xlink:type="simple" ext-link-type="doi" xlink:href="10.11646/zootaxa.4638.2.1">https://doi.org/10.11646/zootaxa.4638.2.1</ext-link></mixed-citation></ref><ref id="B45"><mixed-citation xmlns:xlink="http://www.w3.org/1999/xlink" xlink:type="simple"><person-group><name name-style="western"><surname>Wood Jr</surname><given-names>PL</given-names></name><name name-style="western"><surname>Guo</surname><given-names>X</given-names></name><name name-style="western"><surname>Travers</surname><given-names>SL</given-names></name><name name-style="western"><surname>Yong-Chao</surname><given-names>S</given-names></name><name name-style="western"><surname>Olson</surname><given-names>KV</given-names></name><name name-style="western"><surname>Bauer</surname><given-names>AM</given-names></name><name name-style="western"><surname>Grismer</surname><given-names>LL</given-names></name><name name-style="western"><surname>Siler</surname><given-names>CD</given-names></name><name name-style="western"><surname>Moyle</surname><given-names>RG</given-names></name><name name-style="western"><surname>Andersen</surname><given-names>MJ</given-names></name><name name-style="western"><surname>Brown</surname><given-names>RM</given-names></name></person-group> (<year>2020</year>) Parachute geckos free fall into synonymy: <italic><tp:taxon-name><tp:taxon-name-part taxon-name-part-type="genus">Gekko</tp:taxon-name-part></tp:taxon-name></italic> phylogeny, and a new subgeneric classification, inferred from thousands of ultraconserved elements. Molecular Phylogenetic and Evolution 146: 106731. <ext-link xlink:type="simple" ext-link-type="doi" xlink:href="10.1016/j.ympev.2020.106731">https://doi.org/10.1016/j.ympev.2020.106731</ext-link></mixed-citation></ref><ref id="B18"><mixed-citation xmlns:xlink="http://www.w3.org/1999/xlink" xlink:type="simple"><person-group><name name-style="western"><surname>Grismer</surname><given-names>LL</given-names></name></person-group> (<year>2011b</year>) <source>Lizards of Peninsular Malaysia, Singapore, and their adjacent archipelagos: Their description, distribution, and natural history.</source><publisher-name>Edition Chimaira</publisher-name>, <publisher-loc>Frankfurt am Main</publisher-loc>, <size units="page">728 pp</size>.</mixed-citation></ref><ref id="B21"><mixed-citation xmlns:xlink="http://www.w3.org/1999/xlink" xlink:type="simple"><person-group><name name-style="western"><surname>Grismer</surname><given-names>LL</given-names></name><name name-style="western"><surname>Grismer</surname><given-names>JL</given-names></name><name name-style="western"><surname>Wood</surname><given-names>Jr PL</given-names></name><name name-style="western"><surname>Ngo</surname><given-names>VT</given-names></name><name name-style="western"><surname>Neang</surname><given-names>T</given-names></name><name name-style="western"><surname>Chan</surname><given-names>KO</given-names></name></person-group> (<year>2011</year>) <article-title>Herpetology on the fringes of the Sunda Shelf: A discussion of discovery, taxonomy, and biogeography.</article-title><source>Bonner Zoologische Monographien</source><volume>57</volume>: <fpage>57</fpage>–<lpage>97</lpage>.</mixed-citation></ref></ref-list></tp:taxon-treatment>
