# Supplementary material for: Checklist of herpetofauna in the severely degraded ecosystem of Bidong Island, Peninsular Malaysia, South China Sea
Source: Zookeys. 2020 Nov 5;985:143–62. doi: 10.3897/zookeys.985.54737 (PMC7661490; doi:10.3897/zookeys.985.54737)
Supplement: XML Treatment for Gekko monarchus [file zookeys.985.54737-treatment8.xml]

<!DOCTYPE tp:taxon-treatment
  PUBLIC "-//TaxonX//DTD Taxonomic Treatment Publishing DTD v0 20100105//EN" "tax-treatment-NSO.dtd">
<tp:taxon-treatment xmlns:tp="http://www.plazi.org/taxpub"><tp:treatment-meta><kwd-group><label>Taxon classification</label><kwd><named-content xmlns:xlink="http://www.w3.org/1999/xlink" content-type="kingdom">Animalia</named-content></kwd><kwd><named-content xmlns:xlink="http://www.w3.org/1999/xlink" content-type="order">Squamata</named-content></kwd><kwd><named-content xmlns:xlink="http://www.w3.org/1999/xlink" content-type="family">Gekkonidae</named-content></kwd></kwd-group><mixed-citation publication-type="journal"><person-group><name><surname>Fatihah-Syafiq</surname><given-names>Muhamad</given-names></name><name><surname>Badli-Sham</surname><given-names>Baizul Hafsyam</given-names></name><name><surname>Fahmi-Ahmad</surname><given-names>Muhammad</given-names></name><name><surname>Aqmal-Naser</surname><given-names>Mohamad</given-names></name><name><surname>Rizal</surname><given-names>Syed Ahmad</given-names></name><name><surname>Azmi</surname><given-names>Mohd Shahrizan Azrul</given-names></name><name><surname>Grismer</surname><given-names>Larry L.</given-names></name><name><surname>Ahmad</surname><given-names>Amirrudin B.</given-names></name></person-group><article-title>Checklist of herpetofauna in the severely degraded ecosystem of Bidong Island, Peninsular Malaysia, South China Sea</article-title><source>Zookeys</source><day>05</day><month>11</month><year>2020</year><volume>985</volume><fpage>143</fpage><lpage>162</lpage><pub-id pub-id-type="doi">10.3897/zookeys.985.54737</pub-id></mixed-citation></tp:treatment-meta><tp:nomenclature><tp:taxon-name><object-id xmlns:xlink="http://www.w3.org/1999/xlink" content-type="arpha" xlink:type="simple">A4585FDA-8C65-55FF-9B30-284C78D012CD</object-id>
              <tp:taxon-name-part taxon-name-part-type="genus" reg="Gekko">Gekko</tp:taxon-name-part>
              <tp:taxon-name-part taxon-name-part-type="species" reg="monarchus">monarchus</tp:taxon-name-part>
            </tp:taxon-name><tp:taxon-authority>(Schlegel, 1836)</tp:taxon-authority></tp:nomenclature><tp:treatment-sec sec-type="notes" id="SECID0EHKAG"><title>Notes.</title><p>This species was not sighted in this study but was reported by <xref ref-type="bibr" rid="B46">Zakaria et al. (2017)</xref>.</p></tp:treatment-sec><tp:treatment-sec sec-type="distribution" id="SECID0ERKAG"><title>Distribution.</title><p><italic><tp:taxon-name><tp:taxon-name-part taxon-name-part-type="genus" reg="Gekko">Gekko</tp:taxon-name-part> <tp:taxon-name-part taxon-name-part-type="species" reg="monarchus">monarchus</tp:taxon-name-part></tp:taxon-name></italic> is known from Perhentian Besar, Redang and Tenggol islands (<xref ref-type="bibr" rid="B18">Grismer 2011b</xref>; <xref ref-type="bibr" rid="B21">Grismer et al. 2011</xref>).</p></tp:treatment-sec><ref-list><ref id="B46"><mixed-citation xmlns:xlink="http://www.w3.org/1999/xlink" xlink:type="simple"><person-group><name name-style="western"><surname>Zakaria</surname><given-names>AA</given-names></name><name name-style="western"><surname>Rahim</surname><given-names>NAA</given-names></name><name name-style="western"><surname>Abdullah</surname><given-names>MT</given-names></name></person-group> (<year>2017</year>) <article-title>Reptile diversity as an ecotourism attraction in Pulau Bidong.</article-title> In: <person-group><name name-style="western"><surname>Mariapan</surname><given-names>M</given-names></name><name name-style="western"><surname>Lin</surname><given-names>ELA</given-names></name><name name-style="western"><surname>Isa</surname><given-names>SS</given-names></name><name name-style="western"><surname>Karim</surname><given-names>MS</given-names></name><name name-style="western"><surname>Hakeem</surname><given-names>KR</given-names></name></person-group> (<role>Eds</role>) <issue-title>Ecotourism potentials in Malaysia.</issue-title><source>Faculty of Forestry Universiti Putra Malaysia, Serdang, Selangor</source>, <fpage>42</fpage>–<lpage>47</lpage>.</mixed-citation></ref><ref id="B18"><mixed-citation xmlns:xlink="http://www.w3.org/1999/xlink" xlink:type="simple"><person-group><name name-style="western"><surname>Grismer</surname><given-names>LL</given-names></name></person-group> (<year>2011b</year>) <source>Lizards of Peninsular Malaysia, Singapore, and their adjacent archipelagos: Their description, distribution, and natural history.</source><publisher-name>Edition Chimaira</publisher-name>, <publisher-loc>Frankfurt am Main</publisher-loc>, <size units="page">728 pp</size>.</mixed-citation></ref><ref id="B21"><mixed-citation xmlns:xlink="http://www.w3.org/1999/xlink" xlink:type="simple"><person-group><name name-style="western"><surname>Grismer</surname><given-names>LL</given-names></name><name name-style="western"><surname>Grismer</surname><given-names>JL</given-names></name><name name-style="western"><surname>Wood</surname><given-names>Jr PL</given-names></name><name name-style="western"><surname>Ngo</surname><given-names>VT</given-names></name><name name-style="western"><surname>Neang</surname><given-names>T</given-names></name><name name-style="western"><surname>Chan</surname><given-names>KO</given-names></name></person-group> (<year>2011</year>) <article-title>Herpetology on the fringes of the Sunda Shelf: A discussion of discovery, taxonomy, and biogeography.</article-title><source>Bonner Zoologische Monographien</source><volume>57</volume>: <fpage>57</fpage>–<lpage>97</lpage>.</mixed-citation></ref></ref-list></tp:taxon-treatment>
