# Supplementary material for: Checklist of herpetofauna in the severely degraded ecosystem of Bidong Island, Peninsular Malaysia, South China Sea
Source: Zookeys. 2020 Nov 5;985:143–62. doi: 10.3897/zookeys.985.54737 (PMC7661490; doi:10.3897/zookeys.985.54737)
Supplement: XML Treatment for Hemidactylus platyurus [file zookeys.985.54737-treatment11.xml]

<!DOCTYPE tp:taxon-treatment
  PUBLIC "-//TaxonX//DTD Taxonomic Treatment Publishing DTD v0 20100105//EN" "tax-treatment-NSO.dtd">
<tp:taxon-treatment xmlns:tp="http://www.plazi.org/taxpub"><tp:treatment-meta><kwd-group><label>Taxon classification</label><kwd><named-content xmlns:xlink="http://www.w3.org/1999/xlink" content-type="kingdom">Animalia</named-content></kwd><kwd><named-content xmlns:xlink="http://www.w3.org/1999/xlink" content-type="order">Squamata</named-content></kwd><kwd><named-content xmlns:xlink="http://www.w3.org/1999/xlink" content-type="family">Gekkonidae</named-content></kwd></kwd-group><mixed-citation publication-type="journal"><person-group><name><surname>Fatihah-Syafiq</surname><given-names>Muhamad</given-names></name><name><surname>Badli-Sham</surname><given-names>Baizul Hafsyam</given-names></name><name><surname>Fahmi-Ahmad</surname><given-names>Muhammad</given-names></name><name><surname>Aqmal-Naser</surname><given-names>Mohamad</given-names></name><name><surname>Rizal</surname><given-names>Syed Ahmad</given-names></name><name><surname>Azmi</surname><given-names>Mohd Shahrizan Azrul</given-names></name><name><surname>Grismer</surname><given-names>Larry L.</given-names></name><name><surname>Ahmad</surname><given-names>Amirrudin B.</given-names></name></person-group><article-title>Checklist of herpetofauna in the severely degraded ecosystem of Bidong Island, Peninsular Malaysia, South China Sea</article-title><source>Zookeys</source><day>05</day><month>11</month><year>2020</year><volume>985</volume><fpage>143</fpage><lpage>162</lpage><pub-id pub-id-type="doi">10.3897/zookeys.985.54737</pub-id></mixed-citation></tp:treatment-meta><tp:nomenclature><tp:taxon-name><object-id xmlns:xlink="http://www.w3.org/1999/xlink" content-type="arpha" xlink:type="simple">85A97CBC-68AE-54B4-87D8-0834CC2C2C80</object-id>
              <tp:taxon-name-part taxon-name-part-type="genus" reg="Hemidactylus">Hemidactylus</tp:taxon-name-part>
              <tp:taxon-name-part taxon-name-part-type="species" reg="platyurus">platyurus</tp:taxon-name-part>
            </tp:taxon-name><tp:taxon-authority>(Schneider, 1797)</tp:taxon-authority></tp:nomenclature><tp:treatment-sec sec-type="notes" id="SECID0ENQAG"><title>Notes.</title><p>This species was observed living in syntopy with <italic><tp:taxon-name><tp:taxon-name-part taxon-name-part-type="genus" reg="Hemidactylus">Hemidactylus</tp:taxon-name-part> <tp:taxon-name-part taxon-name-part-type="species" reg="frenatus">frenatus</tp:taxon-name-part></tp:taxon-name></italic> in human settlements near <abbrev xmlns:xlink="http://www.w3.org/1999/xlink" content-type="institution" xlink:title="Pulau Bidong Marine Nature Research Station" id="ABBRID0E5QAG" xlink:type="simple">MNRS</abbrev>. Individuals seen match the diagnosis of this species in <xref ref-type="bibr" rid="B18">Grismer (2011b)</xref>.</p></tp:treatment-sec><tp:treatment-sec sec-type="distribution" id="SECID0EHRAG"><title>Distribution.</title><p>Off the Terengganu coast, Perhentian Besar Island seems to be the only other island where <italic><tp:taxon-name><tp:taxon-name-part taxon-name-part-type="genus" reg="Hemidactylus">Hemidactylus</tp:taxon-name-part> <tp:taxon-name-part taxon-name-part-type="species" reg="platyurus">platyurus</tp:taxon-name-part></tp:taxon-name></italic> has been recorded (<xref ref-type="bibr" rid="B18">Grismer 2011b</xref>; <xref ref-type="bibr" rid="B21">Grismer et al. 2011</xref>).</p></tp:treatment-sec><ref-list><ref id="B18"><mixed-citation xmlns:xlink="http://www.w3.org/1999/xlink" xlink:type="simple"><person-group><name name-style="western"><surname>Grismer</surname><given-names>LL</given-names></name></person-group> (<year>2011b</year>) <source>Lizards of Peninsular Malaysia, Singapore, and their adjacent archipelagos: Their description, distribution, and natural history.</source><publisher-name>Edition Chimaira</publisher-name>, <publisher-loc>Frankfurt am Main</publisher-loc>, <size units="page">728 pp</size>.</mixed-citation></ref><ref id="B21"><mixed-citation xmlns:xlink="http://www.w3.org/1999/xlink" xlink:type="simple"><person-group><name name-style="western"><surname>Grismer</surname><given-names>LL</given-names></name><name name-style="western"><surname>Grismer</surname><given-names>JL</given-names></name><name name-style="western"><surname>Wood</surname><given-names>Jr PL</given-names></name><name name-style="western"><surname>Ngo</surname><given-names>VT</given-names></name><name name-style="western"><surname>Neang</surname><given-names>T</given-names></name><name name-style="western"><surname>Chan</surname><given-names>KO</given-names></name></person-group> (<year>2011</year>) <article-title>Herpetology on the fringes of the Sunda Shelf: A discussion of discovery, taxonomy, and biogeography.</article-title><source>Bonner Zoologische Monographien</source><volume>57</volume>: <fpage>57</fpage>–<lpage>97</lpage>.</mixed-citation></ref></ref-list></tp:taxon-treatment>
