# Supplementary material for: Checklist of herpetofauna in the severely degraded ecosystem of Bidong Island, Peninsular Malaysia, South China Sea
Source: Zookeys. 2020 Nov 5;985:143–62. doi: 10.3897/zookeys.985.54737 (PMC7661490; doi:10.3897/zookeys.985.54737)
Supplement: XML Treatment for Lycodon capucinus [file zookeys.985.54737-treatment16.xml]

<!DOCTYPE tp:taxon-treatment
  PUBLIC "-//TaxonX//DTD Taxonomic Treatment Publishing DTD v0 20100105//EN" "tax-treatment-NSO.dtd">
<tp:taxon-treatment xmlns:tp="http://www.plazi.org/taxpub"><tp:treatment-meta><kwd-group><label>Taxon classification</label><kwd><named-content xmlns:xlink="http://www.w3.org/1999/xlink" content-type="kingdom">Animalia</named-content></kwd><kwd><named-content xmlns:xlink="http://www.w3.org/1999/xlink" content-type="order">Squamata</named-content></kwd><kwd><named-content xmlns:xlink="http://www.w3.org/1999/xlink" content-type="family">Colubridae</named-content></kwd></kwd-group><mixed-citation publication-type="journal"><person-group><name><surname>Fatihah-Syafiq</surname><given-names>Muhamad</given-names></name><name><surname>Badli-Sham</surname><given-names>Baizul Hafsyam</given-names></name><name><surname>Fahmi-Ahmad</surname><given-names>Muhammad</given-names></name><name><surname>Aqmal-Naser</surname><given-names>Mohamad</given-names></name><name><surname>Rizal</surname><given-names>Syed Ahmad</given-names></name><name><surname>Azmi</surname><given-names>Mohd Shahrizan Azrul</given-names></name><name><surname>Grismer</surname><given-names>Larry L.</given-names></name><name><surname>Ahmad</surname><given-names>Amirrudin B.</given-names></name></person-group><article-title>Checklist of herpetofauna in the severely degraded ecosystem of Bidong Island, Peninsular Malaysia, South China Sea</article-title><source>Zookeys</source><day>05</day><month>11</month><year>2020</year><volume>985</volume><fpage>143</fpage><lpage>162</lpage><pub-id pub-id-type="doi">10.3897/zookeys.985.54737</pub-id></mixed-citation></tp:treatment-meta><tp:nomenclature><tp:taxon-name><object-id xmlns:xlink="http://www.w3.org/1999/xlink" content-type="arpha" xlink:type="simple">06714997-C4A3-542F-83D1-7545F158EAE3</object-id>
              <tp:taxon-name-part taxon-name-part-type="genus" reg="Lycodon">Lycodon</tp:taxon-name-part>
              <tp:taxon-name-part taxon-name-part-type="species" reg="capucinus">capucinus</tp:taxon-name-part>
            </tp:taxon-name><tp:taxon-authority>(Boie, 1827)</tp:taxon-authority><xref ref-type="fig" rid="F11">Common wolf snake Fig. 11</xref></tp:nomenclature><tp:treatment-sec sec-type="notes" id="SECID0EA6AG"><title>Notes.</title><p>This nocturnal snake was common on Bidong Island where individuals were often found beneath logs, rocks and beach debris. Several individuals were observed near <abbrev xmlns:xlink="http://www.w3.org/1999/xlink" content-type="institution" xlink:title="Pulau Bidong Marine Nature Research Station" id="ABBRID0EG6AG" xlink:type="simple">MNRS</abbrev> and Pantai Pasir Pengkalan on 1and 2 April 2019. The individuals examined match the diagnosis of the species in <xref ref-type="bibr" rid="B21">Grismer et al. (2011)</xref>.</p></tp:treatment-sec><tp:treatment-sec sec-type="distribution" id="SECID0EP6AG"><title>Distribution.</title><p>Also recorded from Perhentian Besar Island (<xref ref-type="bibr" rid="B21">Grismer et al. 2011</xref>).</p><fig id="F11" position="float" orientation="portrait"><object-id xmlns:xlink="http://www.w3.org/1999/xlink" content-type="doi" xlink:type="simple">10.3897/zookeys.985.54737.figure11</object-id><object-id xmlns:xlink="http://www.w3.org/1999/xlink" content-type="arpha" xlink:type="simple">6D7EEBE0-1110-5D82-B0A8-09FA18796A5B</object-id><label>Figure 11.</label><caption><p>
                  <italic><tp:taxon-name><tp:taxon-name-part taxon-name-part-type="genus" reg="Lycodon">Lycodon</tp:taxon-name-part> <tp:taxon-name-part taxon-name-part-type="species" reg="capucinus">capucinus</tp:taxon-name-part></tp:taxon-name></italic>
                </p></caption><graphic xmlns:xlink="http://www.w3.org/1999/xlink" xlink:href="zookeys-985-143-g011.jpg" position="float" orientation="portrait" xlink:type="simple" id="oo_471873.jpg"><uri content-type="original_file" xlink:type="simple">https://binary.pensoft.net/fig/471873</uri></graphic></fig></tp:treatment-sec><ref-list><ref id="B21"><mixed-citation xmlns:xlink="http://www.w3.org/1999/xlink" xlink:type="simple"><person-group><name name-style="western"><surname>Grismer</surname><given-names>LL</given-names></name><name name-style="western"><surname>Grismer</surname><given-names>JL</given-names></name><name name-style="western"><surname>Wood</surname><given-names>Jr PL</given-names></name><name name-style="western"><surname>Ngo</surname><given-names>VT</given-names></name><name name-style="western"><surname>Neang</surname><given-names>T</given-names></name><name name-style="western"><surname>Chan</surname><given-names>KO</given-names></name></person-group> (<year>2011</year>) <article-title>Herpetology on the fringes of the Sunda Shelf: A discussion of discovery, taxonomy, and biogeography.</article-title><source>Bonner Zoologische Monographien</source><volume>57</volume>: <fpage>57</fpage>–<lpage>97</lpage>.</mixed-citation></ref></ref-list></tp:taxon-treatment>
