# Supplementary material for: Checklist of herpetofauna in the severely degraded ecosystem of Bidong Island, Peninsular Malaysia, South China Sea
Source: Zookeys. 2020 Nov 5;985:143–62. doi: 10.3897/zookeys.985.54737 (PMC7661490; doi:10.3897/zookeys.985.54737)
Supplement: XML Treatment for Indotyphlops braminus [file zookeys.985.54737-treatment18.xml]

<!DOCTYPE tp:taxon-treatment
  PUBLIC "-//TaxonX//DTD Taxonomic Treatment Publishing DTD v0 20100105//EN" "tax-treatment-NSO.dtd">
<tp:taxon-treatment xmlns:tp="http://www.plazi.org/taxpub"><tp:treatment-meta><kwd-group><label>Taxon classification</label><kwd><named-content xmlns:xlink="http://www.w3.org/1999/xlink" content-type="kingdom">Animalia</named-content></kwd><kwd><named-content xmlns:xlink="http://www.w3.org/1999/xlink" content-type="order">Squamata</named-content></kwd><kwd><named-content xmlns:xlink="http://www.w3.org/1999/xlink" content-type="family">Typhlopidae</named-content></kwd></kwd-group><mixed-citation publication-type="journal"><person-group><name><surname>Fatihah-Syafiq</surname><given-names>Muhamad</given-names></name><name><surname>Badli-Sham</surname><given-names>Baizul Hafsyam</given-names></name><name><surname>Fahmi-Ahmad</surname><given-names>Muhammad</given-names></name><name><surname>Aqmal-Naser</surname><given-names>Mohamad</given-names></name><name><surname>Rizal</surname><given-names>Syed Ahmad</given-names></name><name><surname>Azmi</surname><given-names>Mohd Shahrizan Azrul</given-names></name><name><surname>Grismer</surname><given-names>Larry L.</given-names></name><name><surname>Ahmad</surname><given-names>Amirrudin B.</given-names></name></person-group><article-title>Checklist of herpetofauna in the severely degraded ecosystem of Bidong Island, Peninsular Malaysia, South China Sea</article-title><source>Zookeys</source><day>05</day><month>11</month><year>2020</year><volume>985</volume><fpage>143</fpage><lpage>162</lpage><pub-id pub-id-type="doi">10.3897/zookeys.985.54737</pub-id></mixed-citation></tp:treatment-meta><tp:nomenclature><tp:taxon-name><object-id xmlns:xlink="http://www.w3.org/1999/xlink" content-type="arpha" xlink:type="simple">01441C8B-30C4-57CB-919C-F4B12798A880</object-id>
              <tp:taxon-name-part taxon-name-part-type="genus" reg="Indotyphlops">Indotyphlops</tp:taxon-name-part>
              <tp:taxon-name-part taxon-name-part-type="species" reg="braminus">braminus</tp:taxon-name-part>
            </tp:taxon-name><tp:taxon-authority>(Daudin, 1803)</tp:taxon-authority></tp:nomenclature><tp:treatment-sec sec-type="notes" id="SECID0E6DBG"><title>Notes.</title><p>This small fossorial snake resembles an earthworm and seems to occur largely in human settlements. It feeds on the larvae of ants and termites, and is known to be parthenogenic. One specimen was captured on surface debris at night on 2 April 2019 near <abbrev xmlns:xlink="http://www.w3.org/1999/xlink" content-type="institution" xlink:title="Pulau Bidong Marine Nature Research Station" id="ABBRID0EFEBG" xlink:type="simple">MNRS</abbrev>. Its morphology matches the diagnosis of the species in <xref ref-type="bibr" rid="B16">Grismer (2006)</xref>.</p></tp:treatment-sec><tp:treatment-sec sec-type="distribution" id="SECID0EOEBG"><title>Distribution.</title><p><italic><tp:taxon-name><tp:taxon-name-part taxon-name-part-type="genus" reg="Indotyphlops">Indotyphlops</tp:taxon-name-part> <tp:taxon-name-part taxon-name-part-type="species" reg="braminus">braminus</tp:taxon-name-part></tp:taxon-name></italic> was recorded by <xref ref-type="bibr" rid="B21">Grismer et al. (2011)</xref> from Perhentian Besar Island.</p></tp:treatment-sec><ref-list><ref id="B16"><mixed-citation xmlns:xlink="http://www.w3.org/1999/xlink" xlink:type="simple"><person-group><name name-style="western"><surname>Grismer</surname><given-names>LL</given-names></name></person-group> (<year>2006</year>) <source>Amphibians and reptiles of the Tioman Archipelago, Malaysia.</source><publisher-name>Forestry Department of Peninsular Malaysia</publisher-name>, <publisher-loc>Kuala Lumpur</publisher-loc>, <size units="page">216 pp</size>.</mixed-citation></ref><ref id="B21"><mixed-citation xmlns:xlink="http://www.w3.org/1999/xlink" xlink:type="simple"><person-group><name name-style="western"><surname>Grismer</surname><given-names>LL</given-names></name><name name-style="western"><surname>Grismer</surname><given-names>JL</given-names></name><name name-style="western"><surname>Wood</surname><given-names>Jr PL</given-names></name><name name-style="western"><surname>Ngo</surname><given-names>VT</given-names></name><name name-style="western"><surname>Neang</surname><given-names>T</given-names></name><name name-style="western"><surname>Chan</surname><given-names>KO</given-names></name></person-group> (<year>2011</year>) <article-title>Herpetology on the fringes of the Sunda Shelf: A discussion of discovery, taxonomy, and biogeography.</article-title><source>Bonner Zoologische Monographien</source><volume>57</volume>: <fpage>57</fpage>–<lpage>97</lpage>.</mixed-citation></ref></ref-list></tp:taxon-treatment>
